# Supplementary material for: Giftedness identification and cognitive, physiological and psychological characteristics of gifted children: a systematic review
Source: Front Psychol. 2024 Nov 20;15:1411981. doi: 10.3389/fpsyg.2024.1411981 (PMC11615676; doi:10.3389/fpsyg.2024.1411981)
Supplement: Supplementary file 1 [file Table_1.XLSX]

## Sheet: Full table
Area of interest of the study	Year	First author	Country	Gender	# of children	Age group	Intelligence Test	Criterion of giftedness	Expeimental methods	Target of analysis	Task/questionnaire	Dependent variables	Significant differences	Title
Cognitive abilities	2018	Montoya-Arenas	Colombia	Equal	96	Primary school	WISC-III	> 130	Behavioral	Planning	WCST	Perseverative errors	No difference	Executive Functions and High Intellectual Capacity in School-Age: Completely Overlap?
										Planning/WM	Tower of Hanoi	Number of moves	No difference
										Cognitive flexibility	WCST	Percentage of perseverative errors	No difference
										Cognitive flexibility/Inhibitory Control/Attention	Stroop	Performance	No difference
										Attention	WCST	Failures in keeping the principle	No difference
										Fluency	The Verbal Fluency Test (Phonemic)	Performance	Higher in gifted
											The Verbal Fluency Test (Semantic)	Performance	Higher in gifted
										Fluency/WM	Ruff Figural Fluency	Performance	No difference
										Abstract Reasoning	WCST	Number of categories achieved	No difference
												Percentage of responses of the conceptual level	No difference
										Speed of processing	Stroop	Word RT	No difference
												Color RT	No difference
										Speed of processing	Tower of Hanoi	Time to solve	No difference
Cognitive abilities	2013	Duan	China/Denmark	NA	184	Primary school	Cattell's Culture Fair Test	top 5%		Speed of information processing	Inspection time task	RT	Shorter in gifted	The Speed of Information Processing of 9- to 13-year-old Intellectually Gifted Children
						Younger adolescents					Choice RT	RT	Shorter in gifted
												Accuracy	Higher in gifted
											Abstract matching	RT	Shorter in gifted
												Accuracy	Higher in gifted
Cognitive abilities	2003	Johnson	Canada	Equal	149	Primary school	WISC – III (Grades 1-3)	top 1%	Behavioral	Mental-attentional capacity	Mental-attentional capacity task	Score	Higher in gifted	Development of Mental Attention in Gifted and Mainstream Children: The Role of Mental Capacity, Inhibition, and Speed of Processing
							WISC – III (Grades 4-5)	top 3%		Automatic inhibition	Spatial location task	RT	Shorter in gifted
							CCAT	NA				Negative priming score	No differences
							Canadian Achievement Test – 2	NA		Effortful Inhibition	Stroop task	Negative priming score	Higher in gifted
												Number of errors	Lower in gifted
												RT	Shorter in gifted
										Effortful Inhibition	Trail making test	Difference score	No differences
												RT	Shorter in gifted
Cognitive abilities	1994	Kranzler	USA	Equal	108	Younger adolescents	SAT-M	NA	Behavioral	Speed of processing	Simple RT	RT	Shorter in gifted	Task complexity and the speed and efficiency of Elemental Information Processing: Another Look at the nature of intellectual giftednness
							SAT-V	NA				Movement time	Shorter in gifted
							RAPM	Significant difference		Speed of processing	Choice RT	RT	No differences
												Movement time	Shorter in gifted
										Speed of spatial discrimination	Odd-man paradigm	RT	Shorter in gifted
												Movement time	Shorter in gifted
Cognitive abilities	2013	Leikin	Israel	Equal	157	Older adolescents	RAPM	>27	Behavioral	STM	Digit span task	Forward score	Higher in gifted	Memory abilities in generally gifted and excelling-in-mathematics adolescents
												Backward score	Higher in gifted
										WM	Letters and digits	WM score	No difference
										WM	Corsi test	Forward score	No difference
												Backward score	No difference
Cognitive abilities	2016	Zhang	China	Males prevail	56	Primary school	RAPM	Level 1	Behavioral	Alertness	Reaction time task	RT	Shorter in gifted	Intellectually gifted rural-to-urban migrant children’s attention
							Cattell’s Culture-Fair Test (for verification)	Significant difference				Accuracy	No differences
										Focused attention	Identification task	RT	No differences
												Accuracy	No differences
										Sustained attention	Location detection task	RT	No differences
												Accuracy	Higher in gifted
										Spatial attention	Multidimensional Attention Test	RT	Shorter in gifted
												Accuracy	No differences
										Divided attention	Dual visual and acoustic task	RT	Shorter in gifted
												Accuracy	Higher in gifted
										Attentional switching	Location detection switching task	RT	Shorter in gifted
												Accuracy	No differences
										Supervisory attention	Star Counting Test	RT	No differences
												Accuracy	Higher in gifted
Cognitive abilities	2019	Vogelaar	Netherlands	Equal	148	Primary school	RSPM	top 10%	Behavioral	Planning	Tower of London	Number of moves	No differences	Is planning related to dynamic testing outcomes? Investigating the potential for learning of gifted and average-ability children
										Analogical reasoning	Dynamic test of analogical reasoning	Pre-test accuracy	Higher in gifted
Cognitive abilities	2022	Tibken	Germany	Equal	341	Younger adolescents	Prüfsystem für Schul-und Bildungsberatung für 6. bis 13. Klassen-revidierte Fassung	>120	Test	Metacognitive competences	Würzburg reading strategy knowledge test for Grades 7–12	Number of detected inconsistencies	Higher in gifted	The role of metacognitive competences in the development of school achievement among gifted adolescents
												Individual slopes in reading time	No differences
Cognitive abilities	2013	Tanabe	USA	Males prevail	185	Younger children	WISC-IV	> 130	Behavioral	Executive functioning	Wisconsin Card-Sorting Test	Conceptual-level responses	Higher in gifted	Intellectual Ability as a Predictor of Performance on the Wisconsin Card-Sorting Test
						Primary school
						Younger adolescents
						Older adolescents
Cognitive abilities	2016	Paz-Baruch	Israel	NA	190	Older adolescents	RAPM	> 26 (students from gifted class)	Behavioral	WM	Corsi test	Forward score	No differences	Visual Processing in Generally Gifted and Mathematically Excelling Adolescents
								> 27 (gifted students from average classes)				Backward score	No differences
										Speed of processing	Visual-matching	Accuracy	No differences
											Digit-symbol test	Accuracy	No differences
											Symbol-Search	Accuracy	No differences
										Pattern-Recognition	Pattern-Recognition test	Accuracy	Higher in gifted
										Selective attention	d2 test	Concentration performance	Higher in gifted
												Number of errors	Less in gifted
Cognitive abilities	2014	Paz-Baruch	Israel	Males prevail	190	Older adolescents	RAPM	> 26 (students from gifted classes)	Behavioral	Speed of processing	Visual-matching	Accuracy	No differences	Speed of information processing in generally gifted and excelling-in-mathematics adolescents
								> 27 (gifted students from average classes)			Digit-symbol test	Accuracy	No differences
											Symbol-Search	Accuracy	No differences
											Cross-out of numbers	Accuracy	Higher in gifted
											Simple arithmetic exercises	Accuracy	Higher in gifted
Cognitive abilities	2007	Calero	Spain	Equal	47	Primary school	The Kaufman Brief Intelligence Test	> 136	Behavioral	Self-regulation and concentration	Self-regulation and concentration test for children	Task scores	Higher in gifted	Self-regulation advantage for high-IQ children: Findings from a research study
										WM	Last item recall task	Accuracy	Higher in gifted
Cognitive abilities	2020	Ceylan	Turkey	Equal	29	Younger adolescents	Wechsler-WNV	> 135	-					The effect of the waste management themed summer program on gifted students' environmental attitude, creative thinking skills and critical thinking dispositions
							ASIS	> 135
Cognitive abilities	1982	Carter	USA	Equal	223	Primary school	Otis–Lennon Mental Ability Test	> 130	Cognitive test	Concrete and formal operational tasks	Social Sciences Piagetian Inuentory	Task score	Higher in gifted	Acquisition of Formal Operations by Intellectually Gifted Children
						Younger adolescents
Cognitive abilities	2016	Fard	Iran	Males	148	Younger adolescents	Wechsler test	> 110	Behavioral	Memory	Auditory Verbal Learning	Task score	Higher in gifted	Comparison of the Rey Auditory Verbal Learning Test (RAVLT) and Digit Test among Typically Achieving and Gifted Students
										WM	Digit span task	Forward score	Higher in gifted
												Backward score	Higher in gifted
Cognitive abilities	2011	Calero	Spain	Females prevail	127	Primary school	WISC-R	NA	Behavioral	Learning potential	Positions Test	Positions gain score	Higher in gifted	Learning Potential in high IQ children: The contribution of dynamic assessment to the identification of gifted children
							RPM	NA			The Organizer Test	Organizer gain score	Higher in gifted
							The Kaufman Brief Intelligence Test	> 136			Stencil Design Test	Stencil gain score	Higher in gifted
Cognitive abilities	2019	El-Abd	USA	Equal	180	Primary school	Cognitive Abilities Test-Verbal (CogAT-V)	NA	-					Predictive Factors of Literacy Achievement in Young Gifted Children in Rural Schools
							Scales for Rating the Behavioral Characteristics of Superior Students	NA	-
Cognitive abilities	2004	Kritt	USA	NA	25	Younger children	McCarthy Scales of Children’s Abilities (General Cognitive Index)	> 116	-					Strengths and weaknesses of blight urban children
Cognitive abilities	2017	Leikin	Israel	NA	24	Older adolescents	RAPM (for validation)	>27	-					On the four types of characteristics of super mathematically gifted students
Cognitive abilities	2017	Walsh	Australia	Equal	8	Younger children	PPVT-4	top 2%	-					Why Would You Say Goodnight to the Moon? Response of Young Intellectually Gifted Children to Lower and Higher Order Questions During Storybook Reading
							RCPM	top 2%
Cognitive abilities	1995	Sweeney	USA	Equal	498	Primary school	Cognitive Abilities Test (CogAT)	> 129	-					The Age Position Effect: School Entrance Age, Giftedness, and Underachievement
						Younger adolescents
Cognitive abilities	2003	Cho	South Korea	NA	33	Younger children	Korean version of WISC-R	> 130	-					Strategy Acquisition and Maintenance of Gifted and Nongifted Young Children
						Primary school
Cognitive abilities	1984	Karnes	USA	NA	77	Younger adolescents	WISC-R	> 120	-					Correlations of scores on the developing cognitive abilities test and the wechsler intelligence scale for children--revised for 1ntellectuall.y gifted students
Cognitive abilities	1996	Means	USA	Equal	60	Younger adolescents	Stanford-Binet Test	> 130	-					Who Reasons Well? Two Studies of Informal Reasoning Among Children of Different Grade, Ability, and Knowledge Levels
						Older adolescents	WISC-R	> 130
Cognitive abilities	2022	Olamafar	Iran	male	532	Older adolescents	RAPM	>120	-					Association between general intelligence, creativity and wisdom in gifted adolescents: empirical findings from a non-western country
Personality traits
Cognitive abilities	2014	Duan	China/Denmark	Males prevail	26	Younger adolescents	RSPM	NA	Behavioral	Attentional switching	Task-switching task	Single-trial accuracy	No differences	Attentional switching in intellectually gifted and average children: effects on performance and ERP
Psychophysiological data												Single-trial RT	Shorter in gifted
												Mixed-trial accuracy	No differences
												Mixed-trial RT	Shorter in gifted
									EEG	Intensity of processing		ERP (P300) amplitude and latency	No difference
Cognitive abilities	2016	Waisman	Israel	Males	74	Older adolescents	RAPM	> 26 (for students from gifted classes)	Behavioral	Geometry problem solving	Geometric tasks	Accuracy	Higher in gifted	Brain activity associated with logical inferences in geometry: focusing on students with different levels of ability
Psychophysiological data								> 28 (for mathematically gifted students)	EEG	Attention and primary visual processing		ERP (P100) amplitude (parietal)	Higher in gifted
												ERP (P100) latency (parietal)	Longer in gifted
Cognitive abilities	2011a	Liu	China	Equal	41	Younger adolescents	WPPSI	NA	Behavioral	Cognitive control	Go-Nogo	Hit rate	Higher in gifted	Response preparation and cognitive control of highly intelligent children: a Go-Nogo event-related potential study
Psychophysiological data												Commission error rate	Lower in gifted
												RT	No differences
									EEG	Cognitive control	Go-Nogo	Сommision error rate	Lower in gifted
										Cue evaluation		ERP (cue-P3) amplitude	Larger in gifted
										Attentional control		ERP (P3) amplitude	Larger in gifted
Cognitive abilities	2011b	Liu	China	Equal	41	Younger adolescents	WPPSI	NA	Behavioral	Conflict control	Eriksen flanker task	Accuracy	Higher in gifted	Conflict control of children with different intellectual levels: An ERP study
Psychophysiological data							Stanford–Binet Test					RT	Shorter in gifted
									EEG	Response conflict monitoring		ERP (N2) amplitude	Higher in gifted
										Attentional control		ERP (P3) latency, frontal regions	Shorter in gifted
												ERP (P3) amplitude (central-parietal)	Higher in gifted
Cognitive abilities	2020	Anomal	Brazil	Equal	15	Younger adolescents	WISC	> 120	Behavioral	Mental rotation	Shepard-Metzler mental rotation task	Accuracy	Higher in gifted	The role of frontal and parietal cortex in the performance of gifted and average adolescents in a mental rotation task
Psychophysiological data						Older adolescents	WAIS	> 120				RT	No difference
									EEG	Mental rotation		ERP (rotation-related negativity) amplitude, right hemisphere	Higher in gifted
												ERP (rotation-related negativity) amplitude, lest hemisphere	No difference
Cognitive abilities	2017	Leikin	Israel	Males	42	Older adolescents	shortened RAPM	> 28 out of 30	-					What Is Special About the Brain Activity of Mathematically Gifted Adolescents?
Psychophysiological data									-
Cognitive abilities	2015	Zhang	China	Males prevail	15	Older adolescents	RAPM	> 32	Behavioral	Reasoning	Reasoning task	Accuracy	Higher in gifted	Localization of neural efficiency of the mathematically gifted brain through a feature subset selection method
Psychophysiological data												Reaction time	Shorter in gifted
									EEG			Gamma-band response increasing with task difficulty	Significant in gifted
												Gamma-band response for easy tasks	Lower in gifted
												Gamma-band response for difficult tasks	Higher in gifted
Cognitive abilities	2019	Maddocks	USA	Equal	683	Primary school	Woodcock-Johnson IV Tests of Cognitive Abilities and Achievement	> 120	-					Cognitive and Achievement Characteristics of Students From a National Sample Identified as Potentially Twice Exceptional (Gifted With a Learning Disability)
Achievements						Younger adolescents
						Older adolescents
Cognitive abilities	2021	Li	China	Equal	184	Primary school	Stanford-Binet Test	NA	Test	Fluid intelligence	RSPM	Score	Higher in gifted	Fluid intelligence, trait emotional intelligence and academic performance in children with different intellectual levels
Achievements							WPPSI	NA	Test	Academic performance	Chinese		Higher in gifted
											Math		Higher in gifted
											English		Higher in gifted
									Test	Trait emotional intelligence	Low-impulsivity facet	Score	Lower in gifted
											Self-esteem facet	Score	Higher in gifted
Cognitive abilities	1998	Coyle	USA	NA	85	Primary school	WISC-R	> 130	Behavioral	Strategy	Multitrial memory task	Stability in strategy	Higher in gifted	Giftedness and variability in strategic processing on a multitrial memory task: Evidence for stability in gifted cognition
Strategy							Short-form WISC-III	> 130		Memory		Recall score	Higher in gifted
Cognitive abilities	2011	Yun	Korea	Males prevail	46	Younger adolescents	WISC-III	Significant difference	Behavioral	Strategic decision-making	Ultimatum Game	Strategic decisions ratio	Higher in gifted	Mathematically Gifted Adolescents Have Deficiencies in Social Valuation and Mentalization
Strategy												Monetary offers for unfair condition	No differences
												Monetary acceptance rate	Lower in gifted
												Earnings in the game	Lower in gifted
												Distributions of offers	No differences
Cognitive abilities	2017	Zhang	China	Equal	82	Younger adolescents	Stanford-Binet Test (revised)	top 5%	Behavioral	Memory	Collaborative Recall Task	Clustering strategy	Higher in gifted	Clustering Strategy in Intellectually Gifted Children: Assessment Using a Collaborative Recall Task
Strategy							WPPSI-R	top 5%				Accuracy	Higher in gifted
							RSPM	top 5%				Collaborative inhibition effect	No effect in gifted
Cognitive abilities	1981	Aliotti	USA	Equal	60	Older adolescents	WISC	> 132	-					Intelligence, Handedness, and Cerebral Hemispheric Preference in Gifted Adolescents
Strategy							Stanford-Binet Test	> 130
Other
Cognitive abilities	2017	Vogelaar	Netherlands	Equal	113	Primary school	RSPM	top 10%	Test	Geometric analogical problem solving	Geometric analogies	Pretest accuracy	Higher in gifted	Dynamic testing of gifted and average-ability children’s analogy problem solving: Does executive functioning play a role?
Cognitive abilities	2018	Urben	Switzerland	Males	39	Younger adolescents	Wechsler test	> 125	Behavioral	Response inhibition	Go-Nogo	Neutral faces RT	Longer in gifted	Faces presenting sadness enhance self-control abilities in gifted adolescents
Other						Older adolescents						Happy faces RT	Longer in gifted
												Sad faces RT	No differences
Cognitive abilities	1977	Willerman	USA	Females prevail	100	Younger children	Stanford-Binet Test	> 140	-					Intellectually Precocious Preschool Children: Early Development and Later Intellectual Accomplishments
Other
Cognitive abilities	2006	Sweetland	USA	Equal	161	Primary school	WISC–III (Full Scale, Verbal, or Performance)	> 130	-					WISC–III Verbal/Performance Discrepancies Among a Sample of Gifted Children
Methodological study						Younger adolescents
Psychophysiological data	1978	Kimmel	USA	Equal	90	Primary school	Stanford-Binet Test	>130	Skin Conductance Response	Size of orienting reflex	Orienation reflex task	SCR (log conductance)	Larger in gifted	Habituation and conditioning of the orienting reflex in intellectually gifted and average children
										Orienting reflex habituation		SCR habituation	Slower in gifted
Psychophysiological data	2006a	Lee	South Korea/USA	Males	36	Older adolescents	RAPM	>33	fMRI	Reasoning	G-tasks	BOLD activity in posterior parietal cortex	Higher in gifted	Neural correlates of superior intelligence: Stronger recruitment of posterior parietal cortex
Psychophysiological data	2014	Zhang	China/UK	Males prevail	24	Older adolescents	RAPM	>32	EEG	Reasoning	Categorical syllogism task of analytic type	Phase dynamics of fronto-parietal gamma-band synchronization	More stable in gifted	Optimized gamma synchronization enhances functional binding of fronto-parietal cortices in mathematically gifted adolescents during deductive reasoning
									Behavioral			Connection reconfiguration of fronto-parietal gamma-band synchronization	More extensive in gifted
												Interval of power-law distribution of fronto-parietal gamma-band synchronization	Wider in gifted children
Psychophysiological data	2017	Ma	South Korea	Males prevail	52	Older adolescents	WAIS-R	> 130	DTI	Efficiency of information processing		Level of global efficiency of white matter connectivity network	Higher in gifted	Network attributes underlying intellectual giftedness in the developing brain
												Local efficiency of white matter connectivity network	Higher in gifted
										Cost-effectiveness of information processing (economic network topology)		White matter wiring cost of the connection matrix	Higher in gifted
										Connections among brain hubs		The network efficiency of rich club connection matrix	Lower in gifted
Psychophysiological data	2015	Liu	China/Denmark	Males	29	Younger adolescents	Cattell's Culture Fair Test	NA	Behavioral	Facial expression identification	Facial expression classification task	RT	Shorter in gifted	Neural mechanism of facial expression perception in intellectually gifted adolescents
Other									EEG	Facial expression identification (early stage)		ERP (P1) amplitude	No difference
										Structural encoding of inverted faces		ERP (N170) latency	Shorter in gifted
										Structural encoding of sad faces		ERP (VPP) amplitude difference between sad and neutral stimuli	Larger in gifted
										Attentional modulation		ERP (LPP) amplitude	Larger in gifted
Psychophysiological data	2017	Nusbaum	France	Males prevail	57	Primary school	WISC-IV (VCI or PRI)	> 130	DTI	White matter integrity		Axial diffusivity	Higher in gifted	Hemispheric Differences in White Matter Microstructure between Two Profiles of Children with High Intelligence Quotient vs. Controls: A Tract-Based Spatial Statistics Study
						Younger adolescents						Axial diffusivity lateralization	Stronger in gifted
Psychophysiological data	2014	Waisman	Taiwan	Males	75	Older adolescents	RAPM	> 28						Brain activity associated with translation between graphical and symbolic representations of functions in generally gifted and excelling in mathematics adolescents
Psychophysiological data	2020	Li	China/Denmark	Equal	66	Primary school	RSPM	NA	Behavioral	Emotional conflict adaptation	Modified emotional Simon and face-word Stroop tasks	RT	No difference	Fluid intelligence and neural mechanisms of emotional conflict adaptation
Other												Error rates	Lower in gifted only for fearful expressions
									EEG			ERP (N2 amplitude)	Larger in gifted
												ERP (N2 latency)	Smaller in gifted
Psychophysiological data	2007	Liu	China	Equal	36	Primary school	Stanford-Binet Test (revised)	NA	EEG	Stimulus discrimination ability	Stimulus discrimination task	ERP (MMN at 200-400 ms) amplitude	Larger in gifted	Neural mechanisms of auditory sensory processing in children with high intelligence
Other						Younger adolescents	WPPSI-R	NA				ERP (Late Discriminative Negativity at 400-700 ms) amplitude	Larger in gifted
												ERP (Late Discriminative Negativity at 400-700 ms) latency	Shorter in gifted
										Involuntary attention switch	Attention switching task	ERP (P3a) amplitude	Larger in gifted
												ERP (Early MMN at 50-250 ms) amplitude	Larger in gifted
Personality traits	2015	Bergold	Germany	Females	655	Older adolescents	Intelligence-Structure-Test 2000 R	> 120	Questionnaire	Life satisfaction	General Life Satisfaction Scale	Score	No difference	Are gifted adolescents more satisfied with their lives than their non-gifted peers?
Personality traits	2020	Bergold	Germany	Equal	2100	Older adolescents	Short version of the revised Culture Fair Intelligence Test Scale 2	> 130	Questionnaire	Math performance		School grades	Higher in gifted	Similarities and Differences Between Intellectually Gifted and Average-Ability Students in School Performance, Motivation, and Subjective Well-Being
										Intrinsic motivation in math	The intrinsic value subscale of the Scale for the Assessment of Subjective School Related Task Values	Score	Higher in gifted
										Math ability self-concept	Four modified items from the Scales for the Assessment of Academic Self-Concept	Score	Higher in gifted
										Investigative vocational interests	General Structure of Interests Tests	Score	Higher in gifted
										Life satisfaction	Scale of Habitual Subjective Well-Being	Score	No difference
Personality traits	1996	Gottfried	USA	Equal	107	Primary school	WISC-R	>130	Questionnaire	Intrinsic motivation	Children’s Academic Intrinsic Motivation Inventory (CAIMI)	Score	Higher in gifted	A Longitudinal Study of Academic Intrinsic Motivation in Intellectually Gifted Children: Childhood Through Early Adolescence
						Younger adolescents
Personality traits	2020	Lavrijsen	Belgium	Equal	3168	Younger adolescents	CHC-based Cognitive Ability Test	>120	Questionnaire	Personal Standarts	Multidimensional Perfectionism Scale		higher in gifted	Is intelligence related to perfectionism? Multidimensional perfectionism and parental antecedents among adolescents across varying levels of cognitive ability
										Concern over Mistakes			lower in gifted
										Parental Expectations subscale			lower in gifted
										Parental Criticism subscale			lower in gifted
										Reaction to child academic performance	Negative Conditional Regard		lower in gifted
											Positive Conditional Regard		lower in gifted
Personality traits	2021	Papadopoulos	Greece	Equal	108	Younger children	WPPSI-III-Greek version	>120	Test	Self-concept	The Pictorial Scale for Perceived Competence and Social Acceptance			Examining the Relationships among Cognitive Ability, Domain-Specific Self-Concept, and Behavioral Self-Esteem of Gifted Children Aged 5–6 Years: A Cross-Sectional Study
									Test	Self-esteem	Behavioral Academic Self-Esteem Scale
Personality traits	2003	Albaili	United Arab Emirates	Males	144	Older adolescents	Emirates version of the Test of Nonverbal Intelligence	NA						Motivational goal orientations of intellectually gifted achieving and underachieving students in the United Arab Emirates
Personality traits	2014	Villatte	France	Equal	84	Primary school	Wechsler test	> 130						Typology of Self-Concept of Adolescents in France: A Comparison of Gifted and Nongifted French High School Students
Personality traits	2009	Lopez	Spain	-	100	Younger children	WISC-R	> 130	Tests	Social adjustment	Piers–Harris’s Children’s Self-Concept Scale	Score	No difference	Giftedness and social adjustment: evidence supporting the resilience approach in Spanish‐speaking children and adolescents
						Primary school	WISC-R	Significant difference			Vineland Adaptive Behavior Scale, Socialization subscale	Score	No difference
						Younger adolescents					Sociometric peer status	Score	No difference
						Older adolescents
Personality traits	1997	Mclaughlin	USA	Equal	805	Younger adolescents	WISC-R	> 120						Ethnic and Gender Differences in Locus of Control in Children Referred for Gifted Programs: The Effects of Vulnerability Factors
Other
Other
Personality traits	1976	Milgram	Israel	Males prevail	159	Younger adolescents	WISC	> 125	-					Self-concept as a function of intelligence and creativity in gifted Israeli children
Other						Older adolescents
Personality traits	2014	Ferrer-Wreder	Sweden	Equal	304	Primary school	Swedish Differential Ability Analysis intelligence test	112	-					Midlife Outcomes of Educationally Underachieving Swedish Adolescents With Above Average Generalized Intelligence
Achievements						Younger adolescents	Swedish WIT III intelligence test battery	112
Other
Personality traits	2019	Wirthwein	Germany	Males prevail	194	Older adolescents	Intelligence-Structure-Test + 2000 R	> 120	Questionnaires	Openness to experience	Big Five	Score	Higher in gifted	Personality and school functioning of intellectually gifted and nongifted adolescents: Self-perceptions and parents' assessments
Achievements										Academic achievement		School grades	Higher in gifted
										Achievement motivation	Achievement Motives Scale (German version)	Score	Higher in gifted
										Self-esteem intelligence	7-point Likert scale	Score	Higher in gifted
Achievements	2018	Guez	France	Equal	12630	Younger adolescents	Chartier's Reasoning Test on Playing Cards	>130	Test	Academic achievement	Grade on national examination	Grade	Better for gifted	Are high-IQ students more at risk of school failure?
Other									Observation	Academic achievement	Dropout from school	Rate	No difference
Personality traits									Questionnaire	Self-efficacy	Children's Perceived Self-Efficacy scales	Academic self-efficacy score	Higher for gifted
												Self-regulation score	Higher for gifted
												Social self-efficacy score	No difference
										Intrinsic motivation	Academic Self-Regulation Questionnaire	Score	Higher for gifted
										Extrinsic motivation	Academic Self-Regulation Questionnaire	Score	Higher for gifted
Personality traits	2010	Garces-Bacsal	Singapore	Equal	22	Younger children	WISC-R	>120	-					Tales Gifted Children Tell: Exploring PTAT Responses as Pathways to Socio-Affective Concerns
						Primary School
Personality traits	1995	Lewis	USA	Females prevail	368	Primary school	WISC-R	> 120	-					A study of self-actualization and self-concept in intellectually gifted students
						Younger adolescents	Leiter	> 120
						Older adolescents	Stanford-Binet Test	> 120
Personality traits	2014	Limont	Poland	Equal	235	Younger adolescents	Advanced Progressive Matrices (APM)	top 20%	Questionnaire	Overexcitabilities	OEQ-II (Polish version)	Sensual score	Higher in gifted	‘Old wine in new bottles’? Relationships between overexcitabilities, the Big Five personality traits and giftedness in adolescents
						Older adolescents						Intellectual score	Higher in gifted
												Psychomotor score	Higher in gifted
												Imaginational score	Higher in gifted
												Emotional score	No difference
										Neuroticism	Big five	Score	Lower in gifted
										Extraversion		Score	No difference
										Openness		Score	Higher in gifted
										Agreeableness		Score	No difference
										Conscientiousness		Score	No difference
Achievement	1963	Karnes	USA	Males prevail	840	Primary school	Stanford-Binet Test	> 120	-					The efficacy of two Organizational Plans for Underachieving Intellectually Gifted Children
Creativity						Younger adolescents
Family environment
Achievements	2014	Bergman	Sweden	Equal	1326	Primary school	Swedish WIT III intelligence test battery	top 10%	Questionnaire	Career outcomes	NA	Master's degree	Higher chances in gifted	High IQ in Early Adolescence and Career Success in Adulthood: Findings from a Swedish Longitudinal Study
Other						Younger adolescents	Swedish DBA intelligence test battery	top 10%				Income	Higher only in gifted men
						Older adolescents
Creativity	2017	Kashani-Vahid	Iran	Females	125	Primary school	Stanford-Binet Test	> 130	-					Can a Creative Interpersonal Problem Solving Program Improve Creative Thinking in Gifted Elementary Students?
							RPM	> 130
Creativity	1985	Kershner	Canada	Equal	60	Primary school	Otis-Lennon Test of Mental Abilities	> 130	Test	Creativity	The Torrance Tests of Creative Thinking, Verbal and Figural, Form A	Verbal originality	Higher in gifted	Effect of Sex, Intelligence, and Style of Thinking on Creativity: A Comparison of Gifted and Average IQ Children
												Figural originality	No difference
												Figural elaboration	No difference
												Verbal and figural flexibility	No difference
												Verbal and figural fluency	No difference
Strategy	2011	Chung	Republic of Korea	Males prevail	48	Younger adolescents	WISC	> 130	Behavioral	Strategic decision	Binary PG game based on Dawes et al.	Cooperation	Higher in gifted	Different Gain/Loss Sensitivity and Social Adaptation Ability in Gifted Adolescents during a Public Goods Game
												Sensitivity to loss	Lower in gifted
												Strategy	Higher in gifted
Family environment	1993	Landau	Israel	NA	143	Primary school	Milta test	>120	Questionnaire	Parental environment	NA	Socio-economic status	No difference	Parental Environment in Families With Gifted and Nongifted Children
						Younger adolescents	Raven's Matrix test	> 16 (Grade 4)				Atmosphere at home	No difference
								> 18 (Grade 5)				Parents’ academic achievements	Higher in gifted
								> 20 (Grade 6)				Cognitive interaction between parents and children	No difference
												Parents’ attitudes toward their children’s intelligence	More positive in gifted
												Diversity of parents' interests	No difference
												Parents’ level of stress	No difference
												Affective interaction between parents and children	No difference
												Level of assertiveness in parents	Higher in gifted
												Liberalism and independence of fathers	Higher in gifted
Family environment	1993	Weissler	Israel	NA	95	Primary school	Milta test	> 120	Questionnaires	Parental environment	The number of books, toys, works of art in the home, number of family trips	Environmental stimuli related to education and development in families	More in gifted	Characteristics of Families With No, One, or More Than One Gifted Child
Other						Younger adolescents	Raven's Matrix test	> 16 (Grade 4)			Peled's authoritarianism questionnaire	Parents' authoritarianism	Less in gifted
								> 18 (Grade 5)			Language, problem-solving as a communal activity, referral to other sources of information	Cognitive interaction between parents and children	More in gifted
								> 20 (Grade 6)			attitudes toward exposure to experiences, studies, social accomplishments, cultivation of intelligence and attitudes toward the exceptional child	Parents’ motivational attitudes toward their children’s intelligence	More in gifted
Family environment	2006	Schilling	Germany	Equal	179	Older adolescents	Cattell’s Culture Fair	> 129	Questionnaires	Self-estimation of family system	A German translation (Tettenborn, 1996) of the Family Adaptability and Cohesion Evaluation Scales (FACES III)	Cohesion	No difference	Families with Gifted Adolescents
							Zahlen-Verbindungs-Test	> 129, > 125		Parents' estimation of family system		Democratic family style	No difference
							Verbale Analogien	> 129, > 125			German adaptation of the Family Environment Scale	Organisation	No difference
												Achievement orientation	No difference
											The Communication Scale (COM) from a German adaptation (Cierpka, 1988) of the Family Assessment Measure (FAM III; Skinner, Steinhauer, & Santa-Barbara, 1983).	Communication	No difference
											Intellectual-Cultural Orientation Scale (CUO, seven items, also a subscale of the German adaptation of the Family Environment Scale by Schneewind et al., 1985)	Intellectual-cultural orientation	No difference
Family environment	2010	Vaivre-Douret	France	Equal	583	Primary school	WISC-III	> 125	-					Relationship between growth status at birth and motor and cognitive development in a French sample of gifted children
				Males prevail		Younger children
Methodological study	2012	Jordan	USA	Equal	47	Primary school	Standardized test of intellectual ability and/or achievement in math and reading (Louisiana Department of Education, 2009).	2sd above the mean	-					Comparing Gifted and Nongifted African American and Euro-American Students on Cognitive and Academic Variables Using Local Norms
Methodological study	1986	Karnes	USA	Equal	173	Primary school	WISC-R	> 120 (on any of 3 scores)	-					Correlations of scores on the WISC-R, Stanford-Binet, the Slosson intelligence test, and the developing cognitive abllities test for intellectually gifted youth
						Younger adolescents	Stanford-Binet Test	> 120 (on any of 3 scores)
						Older adolescents
Methodological study	1994	Karnes	USA	Equal	39	Primary school	WISC-R	> 120 (any of 3 scores)	-					Correlations among scores on the matrix analogies test-short form and the WISC-R with gifted youth
Methodological study	2018	Babcock	Canada/USA	Equal	902	Primary school	WISC-V	> 130	-					WISC-V Canadian Norms: Relevance and Use in the Assessment of Canadian Children
						Younger adolescents
Methodological study	2008	Newton	USA	Equal	202	Primary school	Fifth Edition Abbreviated IQ	> 130, 125, and 123 (3 groups)	-					Assessing giftedness in children: Comparing the accuracy of three shortened measures of Intelligence to the Stanford–Binet Intelligence Scales
Methodological study	2015	Molinero	Spain	Males prevail	87	Younger children	WISC-IV	> 130	-					Usefulness of WISC-IV in Determining Intellectual Giftedness
						Primary school
						Younger adolescents
Methodological study	2002	Simpson	USA	Equal	40	Younger children	WISC-III	NA	-					Assessing giftedness with the WISC-III and the SB-IV
						Primary school	WISC-R
						Younger adolescents	Stanford-Binet-IV
Methodological study	1985	Tomsic	USA	Equal	683	Younger children	The Slosson Intelligence Test	> 135	-					Selecting gifted children with the Slosson Intelligence Test: 1981 vs. 1961 norms
						Primary school
						Younger adolescents
Methodological study	2013	Giessman	USA	Equal	9871	Primary School	CogAT6	>125	-					Minority Performance on the Naglieri Nonverbal Ability Test, Second Edition, Versus the Cognitive Abilities Test, Form 6: One Gifted Program’s Experience
						Younger children	Naglieri Nonverbal Ability Test, Second Edition	>118
						Primary School
Methodological study	1997	Feiring	USA	NA	378	Primary school	Brigance K&I Screen	top 15%	-					Early Identification of Gifted Minority Kindergarten Students in Newark, NJ
							McCarthy Scales of Children's Abilities	> 116+SD
Methodological study	2010	Rowe	USA	NA	88	Younger children	WISC–IV: General Ability Index	> 23 points between the lowest and highest index scores and < 23 points between the VCI and PRI	-					Predictive Ability of the General Ability Index (GAI) Versus the Full Scale IQ Among Gifted Referrals
						Primary school
Methodological study	2012	Rowe	USA	NA	84	Younger children	WISC–IV	NA	-					Cognitive Predictors of Reading and Math Achievement Among Gifted Referrals
						Primary school
Methodological study	2020	Carman	USA	Equal	30154	Younger children	CogAT	> 100	-					Differences in Using the Cognitive Abilities Test (CogAT) 7 Nonverbal Battery Versus the Naglieri Nonverbal Ability Test (NNAT) 2 to Identify the Gifted/Talented
							Naglieri Nonverbal Ability Test	> 100
Methodological study	2020	Milic	Bosnia and Herzegovina	Equal	115	Primary school	RCPM	> 110						Concordance between giftedness assessments by teachers, parents, peers and the self-assessment using multiple intelligences
Other	2017	Demirhan	Turkey	Equal	2197	Primary school	WISC-R	> 130	Questionnaire	Morning orientation	Composite Scale of Morningness	Score	Higher in gifted	Gifted and non-gifted students’ diurnal preference and the relationship between personality, sleep, and sleep quality
						Younger adolescents
						Older adolescents
Other	2021	Piro	USA	Equal	6	Primary school	WISC	>120	Questionnaire	Sleep behavior	-		no significant differences	Sleep Behaviors and Handedness in Gifted and Non-Gifted Children
									Questionnaire	Handedness	Edinburgh Handedness Inventory		more left-handed bias
Other	2011	Kim	USA	Equal	115	Younger children	Naglieri Nonverbal Ability Test	>130	-					Project Clarion: Three Years of Science Instruction in Title I Schools among K-Third Grade Students
						Primary school
Other	1960	Lucito	USA	Equal	50	Primary school	Stanford-Binet Test (revised)	> 150	-					Intellectual Patterns of Highly Gifted Children on the WISC
Other	2015	Hisam	Pakistan	Equal	102	Older adolescents	WISC	>130	Questionnaire	Regularity of breakfast consumption	-	Breakfast consumption	No difference	Regular breakfast consumption associated with high intelligence quotient: Myth or Reality?
Other	2019	King	Australia	Males	11	Primary School	Stanford-Binet Test	>132	-					Experiences of Difference: A Phenomenological Study With Intellectually Gifted Pre-Adolescent/Early Adolescent Boys and Their Mothers
						Younger adolescents	WISC-IV	>130	-
Other	2009	Konecna	Czech Republic	Equal	125	Primary school	RCPM	>130	Questionnaire	Self-concept in the domain of athletic competence in girls	Self-Perception Profile for Children (SPPC)	level of self-concept	Lower for gifted	Self-concept of the intellectually gifted children – sex differences
										Self-concept in the area of school competence in boys		level of self-concept	Higher in gifted
Other	2016	Pilarinos	Canada	Equal	100	Primary school	WISC-IV	> 130	-					Parenting Styles and Adjustment in Gifted Children
Other	2006	Ostatnikova	Russian Federation	Males prevail	207	Younger children	WISC	> 130	-					Intelligence and salivary testosterone levels in prepubertal children
						Primary school
Other	2018	Martín-Lobo	Spain	Equal	156	Younger children	WISC-R or WPPSI	> 130	-					Neuropsychological Differences Among Students With Learning Difficulties, Without Learning Difficulties, and With High Capacity
						Primary school
Other	2015	Wilson	USA	Equal	34	Younger children	Primary Test of Nonverbal Intelligence	> 130	Observation	Play behaviors	Plays	Time spent for functional, dramatic, solitary, literacy-based, arts-based plays	More in gifted	Patterns of Play Behaviors and Learning Center Choices Between High Ability and Typical Children
							Peabody Picture Vocabulary Test	Significant difference
Other	1930	Hollingworth	USA	Equal	47	Primary school	Stanford-Binet Test	>135	Observation	Hight	-	Hight	Higher for gifted	Do intellectually gifted children grow toward mediocrity in stature?
Other	1995	Abelman	USA	Equal	303	Younger children	WISC-R	NA	Behavioral	Comprehension of TV	Picture Sequence Task	Number of correctly sequenced adjacent picture pairs	Higher for gifted	Gifted, LD, and gifted/LD children's understanding of temporal sequencing on television
Other	2007	Abelman	USA	Equal	720	Younger children	WISC-R	NA	-					Fighting the war on indecency: Mediating TV, internet, and videogame usage among achieving and underachieving gifted children
						Primary school
						Younger adolescents
Table 1S. Characteristics of the final sample of studies
